# Supplementary material for: Probiotics for the Prevention of Ventilator-Associated Pneumonia: An Updated Systematic Review and Meta-Analysis of Randomised Controlled Trials
Source: Nutrients. 2022 Apr 12;14(8):1600. doi: 10.3390/nu14081600 (PMC9031795; doi:10.3390/nu14081600)
Supplement: Supplementary file 1 [file nutrients-14-01600-s001.zip]

Archive with 1 entries (1 files):
- nutrients-1670561-supplementary.pdf
